# Supplementary material for: Molecular basis of SIFI activity in the integrated stress response
Source: Nature. 2025 May 6;643(8073):1117–26. doi: 10.1038/s41586-025-09074-z (PMC12286842; doi:10.1038/s41586-025-09074-z)
Supplement: Supplementary file 6 — Supplementary Table 2: plasmids. Supplementary Table 3: synthetic peptide sequences. [file 41586_2025_9074_MOESM6_ESM.xlsx]

## Sheet: Plasmids
Supplementary Table 2 : Plasmids
	Notes
sgRNA constructs
lenti-v2 (puro)	Addgene(#98290)
lentiv2-sgTIMM8A	5'-CACCGTCCTGAGCAGGAGAAGTGCA-3'/5'-AAACTGCACTTCTCCTGCTCAGGAC-3'
lenti-v2-sgHRI	5'-CACCGCCATCGACTTTCCCGCCGA-3'/5'-AAACTCGGCGGGAAAGTCGATGGC-3'
lenti-v2-sgCNTRL	5'-CACCGACATAGATACAATTGATTC-3'/5'-AAACGAATCAATTGTATCTATGTC-3'
lenti-v2-sgUBE2A	5'-CACCGGCCTCATGCGGGACTTCAAG-3'/5'-AAACCTTGAAGTCCCGCATGAGGCC-3'
lenti-v2-sgUBE2B	5'-CACCGGCCACTGACACCCACAGGT-3'/5'-AAACACCTGTGGGTGTCAGTGGCC-3'
mammalian expression vectors
pcs2-3xFLAG
pcs2-UBE2A-HA
pcs2-UBE2A-HA R7W	R7W
pcs2-UBE2A-HA R11Q	R11Q
pcs2-UBE2A-HA G23R	G23R
pcs2-UBE2A-HA I33M	I33M
pcs2-UBE2A-HA D114V	D114V
pcs2-UBE2A-HA I33K V39K	I33K V39K
pcs2-UBE2A-HA I33K V39K F41R	I33K V39K F41R
pcs2-UBE2A-HA F41R	F41R
pcs2-UBE2A-HA E44K/E49K/D50K	E44K/E49K/D50K
pcs2-UBE2A-HA W149R	W149R
pcs2-UBE2A-HA W149R/R150E	W149R/R150E
pcs2-UBE2A-HA E146K/R150E	E146K/R150E
pcs2-UBE2A-HA R135E/K139E/R140E	R135E/K139E/R140E
pcs2-UBE2A-HA R135E/K139E/R140E/E146K/R150E	R135E/K139E/R140E/E146K/R150E
pcs2-UBE2A-HA S120A	S120A
pcs2-UBE2A-HA Y84A	Y84A
pcs2-KCMF1-3XFLAG D29R/D31R	D29R/D31R
pcs2-KCMF1-3XFLAG ΔZZ	Δ1-61
pcs2-KCMF1-3XFLAG N329	Δ330-381
pcs2-KCMF1-3XFLAG ΔCTH	Δ302-381
pcs2-KCMF1-3XFLAG CTH-mut	R316E, F319E, L323E, L325E
pcs2-KCMF1-3XFLAG mutLinker	Q226E, Q228E, Q229E, Q231E, Q233E
pcs2-KCMF1-3XFLAG ZZ/C2H2	1-139
pcs2-KCMF1-3XFLAG NT-mut	R20E, E38R, L61E, Y64E, R68E
pcs2-ABHD10-3XHA
pcs2-ABHD10-3XHA ΔMTS	Δ1-55
pcs2-Calmodulin-3XFLAG
pcs2-Calmodulin(N-lobe mutant)-3XFLAG	D21A, D23A, D57A, D59A
pcs2-Calmodulin(C-lobe mutant)-3XFLAG	D94A, D96A, D130A, D132A
pcs2-Calmodulin(N-lobe&C-lobe mutant)-3XFLAG	D21A, D23A, D57A, D59A, D94A, D96A, D130A, D132A
PLVX-GFP-P2A-BLAST
PLVX-mCherry-P2A-BLAST
Degradation reporter
pcs2-GFP-IRES-mCherry
pcs2-HRI-GFP-IRES-mCherry
pcs2-cDELE1(142-515)-GFP-IRES-mCherry
pcs2-MTS-cox8A-GFP-IRES-mCherry
ISR reporter
pcs2-ATF4uORF1-2-GFP-IRES-mCherry
Protein purification
pcs2-KCMF1 twin strep
pcs2-N-HRI(1-138)-Ubiquitin twin strep
pET28a-His-Ube2a
pET28a-Ube2d3-His
pET28a-His-UBE2A C88S	C88S
pET28a-His-UBE2A R7W	R7W
pET28a-His-UBE2A R11Q	R11Q
pET28a-His-UBE2A G23R	G23R
pET28a-His-UBE2A I33M	I33M
pET28a-His-UBE2A D114V	D114V
pET28a-His-UBE2A I33K V39K	I33K V39K
pET28a-His-UBE2A I33K V39K F41R	I33K V39K F41R
pET28a-His-UBE2A F41R	F41R
pET28a-His-UBE2A E44K/E49K/D50K	E44K/E49K/D50K
pET28a-His-UBE2A W149R	W149R
pET28a-His-UBE2A W149R/R150E	W149R/R150E
pET28a-His-UBE2A E146K/R150E	E146K/R150E
pET28a-His-UBE2A R135E/K139E/R140E	R135E/K139E/R140E
pET28a-His-UBE2A R135E/K139E/R140E/E146K/R150E	R135E/K139E/R140E/E146K/R150E
pET28a-His-UBE2A S120A	S120A
pET28a-His-UBE2A Y84A	Y84A
pET28a-Ubiquitin wt
pET28a-His-UBR4-UBL (4340-4463)
pET28a-His-UBR4-UBL (4340-4463) Y4442S	Y4442S
pET28a-His-UBR4-UBL (4340-4463) R4443C	R4443C
pET28a-His-UBR4-UBL (4340-4463) M4444A	M4444A
pET28a-His-UBR4-UBL (4340-4463) R4445W	R4445W
pET28a-His-Ubiquitin wt
pET28a-His-Ubiquitin wt L8A	L8A
IVU constructs
pcs2-HRI(1-138)-sumo
pcs2-HRI(1-138)-sumo-1XUbiquitin
pcs2-HRI(1-138)-sumo-2XUbiquitin

## Sheet: peptides
Supplementary Table 3 : Peptides
	sequence	Manufacturer
MTScox8A-TAMRA	MSVLTPLLLRGLTGSARRLPVPRKAKGSK[TAMRA]	ThermoFisher
HRIhel2-TAMRA	NPLRSRQVFKLLCQTFIKMGLLSSAGKAKGSK[TAMRA]	ThermoFisher
